# Supplementary material for: The mismatch repair and meiotic recombination endonuclease Mlh1-Mlh3 is activated by polymer formation and can cleave DNA substrates in trans
Source: PLoS Biol. 2017 Apr 28;15(4):e2001164. doi: 10.1371/journal.pbio.2001164 (PMC5409509; doi:10.1371/journal.pbio.2001164)
Supplement: S1 Data — (XLSX) [file pbio.2001164.s009.xlsx]

## Sheet: Fig 1C
Manhart, et al. Fig 1C Raw Data					Mean and Standard Deviation (4 experiments)
Expt 1	fraction nicked	[ds oligo] (nM)				[ds oligo] (nM)	fraction nicked	STD DEV
	0.01	--				--	0.0025	0.005
	0.3	0				0	0.445	0.0974679
homoduplex	0.28	100			homoduplex	100	0.3325	0.0932291
	0.21	250				250	0.355	0.117331
	0.25	500				500	0.33	0.0632456
	0.24	1000				1000	0.3225	0.0665207
	0.3	2000				2000	0.295	0.0818535
+8 loop	0.06	100			+8 loop	100	0.275	0.150222
	0.02	250				250	0.1375	0.0903235
	0.01	500				500	0.06	0.0583095
	0	1000				1000	0.0225	0.0320156
	0	2000				2000	0.015	0.01
HJ	0.06	100			HJ	100	0.2025	0.0994569
	0.01	250				250	0.1075	0.07932
	0.01	500				500	0.035	0.0369685
	0	1000				1000	0.01	0.0182574
	0	2000				2000	0.005	0.0251661
Expt 2	fraction nicked	[ds oligo] (nM)
	0	--
	0.51	0
homoduplex	0.47	100
	0.44	250
	0.39	500
	0.39	1000
	0.37	2000
+8 loop	0.32	100
	0.14	250
	0.01	500
	0.01	1000
	0.02	2000
HJ	0.24	100
	0.13	250
	0.02	500
	-0.01	1000
	-0.02	2000
Expt 3	fraction nicked	[ds oligo] (nM)
	0	--
	0.48	0
homoduplex	0.27	100
	0.46	250
	0.37	500
	0.36	1000
	0.33	2000
+8 loop	0.41	100
	0.24	250
	0.12	500
	0.01	1000
	0.02	2000
HJ	0.29	100
	0.2	250
	0.09	500
	0.02	1000
	0	2000
Expt 4	fraction nicked	[ds oligo] (nM)
	0	--
	0.49	0
homoduplex	0.31	100
	0.31	250
	0.31	500
	0.3	1000
	0.18	2000
+8 loop	0.31	100
	0.15	250
	0.1	500
	0.07	1000
	0.02	2000
HJ	0.22	100
	0.09	250
	0.02	500
	0.03	1000
	0.04	2000

## Sheet: Fig 2B
Manhart, et al. Fig 2B Raw Data				Mean and Standard Deviation (2 experiments)
Expt 1	[Mlh1-Mlh3] (nM)	fraction nicked			[Mlh1-Mlh3] (nM)	fraction nicked	STD DEV
cc	0	0		cc	0	0	0
	50	0.42			50	0.405	0.0212132
	150	0.75			150	0.71	0.0565685
	300	0.7			300	0.68	0.0282843
	500	0.72			500	0.62	0.141421
	[Mlh1-Mlh3] (nM)	fraction nicked			[Mlh1-Mlh3] (nM)	fraction nicked	STD DEV
linear	0	0		linear	0	0	0
	50	0			50	0	0
	150	0			150	0	0
	300	0			300	0	0
	500	0			500	0	0
	[Mlh1-Mlh3] (nM)	fraction nicked			[Mlh1-Mlh3] (nM)	fraction nicked	STD DEV
linear-SA	0	0		linear-SA	0	0	0
	50	0			50	0	0
	150	0			150	0	0
	300	0			300	0	0
	500	0			500	0	0
Expt 2	[Mlh1-Mlh3] (nM)	fraction nicked
cc	0	0
	50	0.39
	150	0.67
	300	0.66
	500	0.52
	[Mlh1-Mlh3] (nM)	fraction nicked
linear	0	0
	50	0
	150	0
	300	0
	500	0
	[Mlh1-Mlh3] (nM)	fraction nicked
linear-SA	0	0
	50	0
	150	0
	300	0
	500	0

## Sheet: Fig 2D
Manhart, et al. Fig 2D Raw Data					Mean and Standard Deviation (3 experiments)
Expt 1	size	fraction nicked			size	fraction nicked	STD DEV
	2.7	0.39			2.7	0.346667	0.0378594
	4.4	0.6			4.4	0.61	0.0173205
	7.2	0.87			7.2	0.84	0.03
	12	0.98			12	0.953333	0.0378594
Expt 2	size	fraction nicked
	2.7	0.32
	4.4	0.6
	7.2	0.84
	12	0.97
Expt 3	size	fraction nicked
	2.7	0.33
	4.4	0.63
	7.2	0.81
	12	0.91

## Sheet: Fig 2F
Manhart, et al. Fig 2F Raw Data				Mean and Standard Deviation (3 experiments)
Expt 1	[Mlh1-Mlh3] (nM)	fraction nicked			[Mlh1-Mlh3] (nM)	fraction nicked	STD DEV
cc	0	0		cc	0	0	0
	50	0.56			50	0.716667	0.142945
	150	0.94			150	0.92	0.0264575
	300	0.95			300	0.983333	0.0288675
	[Mlh1-Mlh3] (nM)	fraction nicked			[Mlh1-Mlh3] (nM)	fraction nicked	STD DEV
linear	0	0		linear	0	0	0
	50	0.16			50	0.18	0.06245
	150	0.85			150	0.85	0.06
	300	0.96			300	0.98	0.02
Expt 2	[Mlh1-Mlh3] (nM)	fraction nicked
cc	0	0
	50	0.84
	150	0.93
	300	1
	[Mlh1-Mlh3] (nM)	fraction nicked
linear	0	0
	50	0.13
	150	0.91
	300	0.98
Expt 3	[Mlh1-Mlh3] (nM)	fraction nicked
cc	0	0
	50	0.75
	150	0.89
	300	1
	[Mlh1-Mlh3] (nM)	fraction nicked
linear	0	0
	50	0.25
	150	0.79
	300	1

## Sheet: Fig 3B
Manhart, et al. Fig 3B Raw Data				Mean and Standard Deviation (3 experiments)
Expt 1	[Mlh1-Mlh3] (nM)	fraction nicked			[Mlh1-Mlh3] (nM)	fraction nicked	STD DEV
7.2 kb	0	0		7.2 kb	0	0	0
	50	0.35			50	0.306667	0.0404145
	150	0.58			150	0.643333	0.0929157
	300	0.68			300	0.73	0.0458258
7.2 kb-bio	0	0		7.2 kb-bio	0	0	0
	50	0.16			50	0.22	0.072111
	150	0.52			150	0.503333	0.0208167
	300	0.52			300	0.66	0.121655
7.2 kb-SA	0	0		7.2 kb-SA	0	0	0
	50	0.1			50	0.18	0.147309
	150	0.42			150	0.423333	0.0351188
	300	0.58			300	0.52	0.0556776
Expt 2	[Mlh1-Mlh3] (nM)	fraction nicked
7.2 kb	0	0
	50	0.3
	150	0.75
	300	0.77
7.2 kb-bio	0	0
	50	0.2
	150	0.51
	300	0.72
7.2 kb-SA	0	0
	50	0.35
	150	0.39
	300	0.47
Expt 3	[Mlh1-Mlh3] (nM)	fraction nicked
7.2 kb	0	0
	50	0.27
	150	0.6
	300	0.74
7.2 kb-bio	0	0
	50	0.3
	150	0.48
	300	0.74
7.2 kb-SA	0	0
	50	0.09
	150	0.46
	300	0.51

## Sheet: Fig 3D
Manhart, et al. Fig 3D Raw Data					Mean and Standard Deviation (3 experiments)
Expt 1	[Mlh1-Mlh3] (nM)	fraction nicked				[Mlh1-Mlh3] (nM)	fraction nicked	STD DEV
homoduplex	0	0			homoduplex	0	0	0
	25	0.37				25	0.326667	0.083865
	50	0.5				50	0.476667	0.0493288
	150	0.76				150	0.79	0.043589
	200	0.84				200	0.863333	0.0321455
	300	0.86				300	0.91	0.0781025
	[Mlh1-Mlh3] (nM)	fraction nicked				[Mlh1-Mlh3] (nM)	fraction nicked	STD DEV
+8 loop	0	0			+8 loop	0	0	0
	25	0.21				25	0.183333	0.0305505
	50	0.34				50	0.3	0.052915
	150	0.56				150	0.526667	0.057735
	200	0.63				200	0.6	0.0360555
	300	0.64				300	0.616667	0.0251661
Expt 2	[Mlh1-Mlh3] (nM)	fraction nicked
homoduplex	0	0
	25	0.38
	50	0.51
	150	0.77
	200	0.85
	300	0.87
	[Mlh1-Mlh3] (nM)	fraction nicked
+8 loop	0	0
	25	0.19
	50	0.32
	150	0.56
	200	0.61
	300	0.62
Expt 3	[Mlh1-Mlh3] (nM)	fraction nicked
homoduplex	0	0
	25	0.23
	50	0.42
	150	0.84
	200	0.9
	300	1
	[Mlh1-Mlh3] (nM)	fraction nicked
+8 loop	0	0
	25	0.15
	50	0.24
	150	0.46
	200	0.56
	300	0.59

## Sheet: Fig 3E
Manhart, et al. Fig 3E Raw Data					Mean and Standard Deviation (2 experiments)
Expt 1	lane	fraction nicked			lane	fraction nicked	STD DEV
	3	0.69			3	0.675	0.0212132
	5	0.76			5	0.715	0.0636396
	7	0.655			7	0.67	0.0212132
	9	0.605			9	0.657	0.0735391
	11	0.41			11	0.395	0.0212132
	13	0.558			13	0.532	0.0367696
Expt 2	lane	fraction nicked
	3	0.66
	5	0.67
	7	0.685
	9	0.709
	11	0.38
	13	0.506

## Sheet: Fig 4A
Manhart, et al. Fig 4A Raw Data				Mean and Standard Deviation (4 experiments for 2.7 kb, 3 experiments for 7 kb and 12 kb)
Expt 1	[Mlh1-Mlh3] (nM)	fraction bound			[Mlh1-Mlh3] (nM)	fraction bound	STD DEV
2.7 kb	1	0		2.7 kb	1	0	0
	2.5	0			2.5	0.01	0.0141421
	5	0			5	0.0075	0.00957427
	10	0.01			10	0.0125	0.0125831
	25	0.01			25	0.0125	0.0125831
	50	0.071			50	0.06525	0.0619429
	75	0.29			75	0.265	0.0369685
	125	0.52			125	0.5925	0.0660177
	750	0.94			750	0.9025	0.0434933
	[Mlh1-Mlh3] (nM)	fraction bound			[Mlh1-Mlh3] (nM)	fraction bound	STD DEV
7 kb	1	0.01		7 kb	1	0.01	0.01
	2.5	0.03			2.5	0.03	0.01
	5	0.06			5	0.0666667	0.0208167
	10	0.06			10	0.126667	0.0585947
	25	0.15			25	0.203333	0.083865
	50	0.29			50	0.306667	0.0568624
	75	0.42			75	0.54	0.108167
	125	0.73			125	0.76	0.0519615
	750	0.88			750	0.873333	0.0305505
	[Mlh1-Mlh3] (nM)	fraction bound			[Mlh1-Mlh3] (nM)	fraction bound	STD DEV
12 kb	1	0		12 kb	1	0	0
	2.5	0.07			2.5	0.0466667	0.0251661
	5	0.13			5	0.11	0.052915
	10	0.2			10	0.18	0.043589
	25	0.31			25	0.33	0.0264575
	50	0.53			50	0.51	0.02
	75	0.59			75	0.65	0.052915
	125	0.87			125	0.823333	0.0503322
	750	0.92			750	0.916667	0.0251661
Expt 2	[Mlh1-Mlh3] (nM)	fraction bound
2.7 kb	1	0
	2.5	0.01
	5	0.02
	10	0
	25	0
	50	0.01
	75	0.25
	125	0.56
	750	0.84
	[Mlh1-Mlh3] (nM)	fraction bound
7 kb	1	0.02
	2.5	0.04
	5	0.09
	10	0.15
	25	0.16
	50	0.26
	75	0.57
	125	0.73
	750	0.84
	[Mlh1-Mlh3] (nM)	fraction bound
12 kb	1	0
	2.5	0.02
	5	0.05
	10	0.13
	25	0.36
	50	0.49
	75	0.69
	125	0.83
	750	0.89
Expt 3	[Mlh1-Mlh3] (nM)	fraction bound
2.7 kb	1	0
	2.5	0.03
	5	0
	10	0.01
	25	0.01
	50	0.15
	75	0.22
	125	0.62
	750	0.92
	[Mlh1-Mlh3] (nM)	fraction bound
7 kb	1	0
	2.5	0.02
	5	0.05
	10	0.17
	25	0.3
	50	0.37
	75	0.63
	125	0.82
	750	0.9
	[Mlh1-Mlh3] (nM)	fraction bound
12 kb	1	0
	2.5	0.05
	5	0.15
	10	0.21
	25	0.32
	50	0.51
	75	0.67
	125	0.77
	750	0.94
Expt 4	[Mlh1-Mlh3] (nM)	fraction bound
2.7 kb	1	0
	2.5	0
	5	0.01
	10	0.03
	25	0.03
	50	0.03
	75	0.3
	125	0.67
	750	0.91

## Sheet: Fig 4B
Manhart, et al. Fig 4B Raw Data					Mean and Standard Deviation (3 experiments)
Expt 1	[Mlh1-Mlh3] (nM)	fraction bound				[Mlh1-Mlh3] (nM)	fraction bound	STD DEV
20 mM KCl	0	0.01			20 mM KCl	0	0.00333333	0.0057735
	25	0.04				25	0.0466667	0.011547
	50	0.15				50	0.163333	0.0152753
	150	0.62				150	0.603333	0.0472582
	200	0.6				200	0.686667	0.090185
	300	0.82				300	0.77	0.0458258
	400	0.73				400	0.81	0.0984886
	600	0.84				600	0.83	0.0556776
	[Mlh1-Mlh3] (nM)	fraction bound				[Mlh1-Mlh3] (nM)	fraction bound	STD DEV
150 mM KCl	0	0.01			150 mM KCl	0	0.0133333	0.0152753
	25	0				25	0.00666667	0.011547
	50	0				50	0.0266667	0.0251661
	150	0.24				150	0.126667	0.0986577
	200	0.22				200	0.25	0.03
	300	0.55				300	0.58	0.07
	400	0.67				400	0.673333	0.0152753
	600	0.64				600	0.67	0.0984886
Expt 2	[Mlh1-Mlh3] (nM)	fraction bound
20 mM KCl	0	0
	25	0.06
	50	0.18
	150	0.55
	200	0.78
	300	0.73
	400	0.92
	600	0.77
	[Mlh1-Mlh3] (nM)	fraction bound
150 mM KCl	0	0
	25	0.02
	50	0.05
	150	0.06
	200	0.28
	300	0.66
	400	0.66
	600	0.59
Expt 3	[Mlh1-Mlh3] (nM)	fraction bound
20 mM KCl	0	0
	25	0.04
	50	0.16
	150	0.64
	200	0.68
	300	0.76
	400	0.78
	600	0.88
	[Mlh1-Mlh3] (nM)	fraction bound
150 mM KCl	0	0.03
	25	0
	50	0.03
	150	0.08
	200	0.25
	300	0.53
	400	0.69
	600	0.78

## Sheet: Fig 4C
Manhart, et al. Fig 4C Raw Data				Mean and Standard Deviation (2 experiments)
Expt 1	[Mlh1-Mlh3] (nM)	fraction nicked			[Mlh1-Mlh3] (nM)	fraction nicked	STD DEV
20 mM KCl	0	0		20 mM KCl	0	0	0
	25	0			25	0.03	0.0424264
	50	0.17			50	0.145	0.0353553
	75	0.34			75	0.29	0.0707107
	100	0.51			100	0.47	0.0565685
	150	0.75			150	0.695	0.0777817
	200	0.82			200	0.745	0.106066
	300	0.79			300	0.745	0.0636396
				150 mM KCl	0	0.005	0.0353553
150 mM KCl	0	0.03			25	0.03	0.0282843
	25	0.05			50	0.055	0.0353553
	50	0.08			75	0.145	0.0494975
	75	0.18			100	0.33	0.0282843
	100	0.35			150	0.625	0.0636396
	150	0.67			200	0.65	0.0141421
	200	0.66			300	0.66	0
	300	0.66
Expt 2	[Mlh1-Mlh3] (nM)	fraction nicked
20 mM KCl	0	0
	25	0.06
	50	0.12
	75	0.24
	100	0.43
	150	0.64
	200	0.67
	300	0.7
150 mM KCl	0	-0.02
	25	0.01
	50	0.03
	75	0.11
	100	0.31
	150	0.58
	200	0.64
	300	0.66

[truncated: 11 more sheets: Fig 7B, Fig 7C, S1B Fig, S1D Fig, S2B Fig, S2D Fig, S3 Fig, S5B Fig, S5D Fig, S5F Fig, S7 Fig]
